# Supplementary material for: Remote Activation of the Wnt/β-Catenin Signalling Pathway Using Functionalised Magnetic Particles
Source: PLoS One. 2015 Mar 17;10(3):e0121761. doi: 10.1371/journal.pone.0121761 (PMC4363733; doi:10.1371/journal.pone.0121761)
Supplement: S1 File — Graph and table data. (XLSX) [file pone.0121761.s001.xlsx]

## Sheet: Table 1 MNP characterisation
Zeta Sizing					Zeta Potential
Uncoated MNP	Kcps	Z Avg (nm)	Poly		Uncoated MNP	Mob	Zeta (mV)	width
Sample 1	72.5	304.8	0.113		Sample 1	-1.611	-20.3	11.6
Sample 2	73.3	295.1	0.219		Sample 2	-1.523	-19.2	8.3
Sample 3	72.1	299.2	0.231		Sample 3	-1.362	-17.2	13.1
Average	72.6333	299.7	0.187667		Average	-1.49867	-18.9	11
St Dev	0.61101	4.86929	0.064941		St Dev	0.126271	1.57162	2.45561
Fz-MNP	Kcps	Z Avg (nm)	Poly		Fz-MNP	Mob	Zeta (mV)	width
Sample 1	70.5	341.4	0.268		Sample 1	-0.555	-7.1	15.3
Sample 2	68.7	333.9	0.282		Sample 2	-0.548	-7	14.5
Sample 3	70.8	336.6	0.286		Sample 3	-0.604	-7.7	1.6
Average	70	337.3	0.278667		Average	-0.569	-7.26667	10.4667
St Dev	1.13578	3.79868	0.00945163		St Dev	0.0305123	0.378594	7.68917

## Sheet: Fig. 4 b-catenin
Fig 4 (b-catenin pixel intensity analysis)
24h	Cells	Cells + Magnet	Fz-MNP	Fz-MNP + Magnet	Wnt-CM	IgG-MNP	IgG-MNP + Magnet	RGD-MNP	RGD-MNP + Magnet
	10.9	16.5	18.8	24.2	15.8	13.4	14.8	12.4	14.5
	10.6	18.8	19.9	24.5	19.6	11.4	14.4	11.5	12.8
	9.9	19.4	16.4	25.6	17.3	11.8	11.7	13.9	13.6
Avg.	10.4667	18.2333	18.3667	24.7667	17.5667	12.2	13.6333	12.6	13.6333
St. Dev.	0.51316	1.5308	1.78979	0.737111	1.91398	1.0583	1.68622	1.21244	0.85049
St. Error of Mean	0.296273	0.883805	1.03333	0.425572	1.10504	0.61101	0.973539	0.7	0.491031

## Sheet: Fig. 5 Wnt reporter
Fig 5A, 5B TCF/LEF Reporter activity (fold change)	6h- Magnet								6h+ Magnet						Fig 5C, 5D TCF/LEF Reporter activity (fold change)	6h - Magnet				6h + Magnet
	Cells	Fz-MNP	Wnt-CM	Dkk & Fz-MNP	Dkk & Wnt-CM	iCRT14 & Fz-MNP	iCRT14 & Wnt-CM		Cells	Fz-MNP	Dkk & Fz-MNP	iCRT14 & Fz-MNP				Cells	IgG-MNP	RGD-MNP		Cells	IgG-MNP	RGD-MNP
	0.897183	2.22535	2.27254	4.62394	1.05353	0.698778	0.372948		2.06761	3.71549	6.52844	0.41255				0.778669	0.822516	0.794448		1.28255	0.910451	0.885641
	0.919718	3.51408	2.90845	4.51176	1.32282	0.866813	0.419089		2.20845	5.53873	5.69451	0.712578				1.32678	1.0638	0.952856		1.54358	1.09117	1.04254
	1.25	4.10423	3.93944	4.38676	1.08627	0.613691	0.521346		1.76408	7.46972	5.16289	0.754811				0.993307	1.04603	0.927537		1.15129	0.969507	1.22476
	0.933803	4.4507	3.79085	4.94352	1.28577	0.571177	0.581306		2.52113	6.85704	13.9184	0.489702				0.901273	0.847942	0.809562		1.46549	1.27991	1.31493
Avg.	1.00018	3.57359	3.22782	4.6165	1.1871	0.687615	0.473672		2.14032	5.89525	7.82605	0.59241			Avg.	1.00001	0.945072	0.871101		1.36073	1.06276	1.11697
St. Dev.	0.167231	0.978466	0.782722	0.238571	0.136826	0.130715	0.0948377		0.314376	1.66157	4.10025	0.167046			St. Dev.	0.234922	0.127467	0.0806881		0.177377	0.16315	0.191364
St. Error of Mean	0.0836154	0.489233	0.391361	0.119286	0.0684132	0.0653576	0.0474188		0.157188	0.830785	2.05013	0.083523			St. Error of Mean	0.117461	0.0637334	0.040344		0.0886884	0.0815751	0.0956821
	24h - Magnet								24h + Magnet							24h - Magnet
	Cells	Fz-MNP	Wnt-CM	Dkk & Fz-MNP	Dkk & Wnt-CM	iCRT14 & Fz-MNP	iCRT14 & Wnt-CM		Cells	Fz-MNP	Dkk & Fz-MNP	iCRT14 & Fz-MNP				Cells	IgG-MNP	RGD-MNP		Cells	IgG-MNP	RGD-MNP
	2.79789	5.73944	18.0725	7.3219	3.87803	2.69297	1.58688		8.8669	10.9507	15.9393	1.36744				9.69141	8.73953	8.78108		9.25471	7.09998	8.12661
	1.55986	9.09577	16.1204	10.5327	3.4262	3.6173	2.33897		8.85775	18.0683	26.9293	2.15863				12.5706	10.0356	10.9813		11.5119	7.70201	9.28346
	2.95	9.32606	16.3535	9.71479	2.52908	2.16973	2.45806		5.74085	20.788	14.3638	2.64208				9.32198	9.5088	8.7564		11.9139	11.5851	9.64389
	2.60563	7.89507	32.6391	10.733	4.28599	2.59587	2.2952		7.18662	17.4606	15.4886	2.09595				7.13248	9.35581	7.82529		10.4842	8.95585	10.4034
Avg.	2.47835	8.01408	20.7964	9.5756	3.52982	2.76897	2.16978		7.66303	16.8169	18.1803	2.06602			Avg.	9.67911	9.40994	9.08601		10.7912	8.83573	9.36435
St. Dev.	0.628327	1.64109	7.94297	1.56569	0.753933	0.609507	0.394645		1.50537	4.16983	5.87023	0.525778			St. Dev.	2.2341	0.533429	1.33954		1.18811	1.98927	0.948054
St. Error of Mean	0.314163	0.820544	3.97149	0.782844	0.376967	0.304753	0.197323		0.752685	2.08491	2.93512	0.262889			St. Error of Mean	1.11705	0.266714	0.669768		0.594056	0.994635	0.474027

## Sheet: Fig 6. Gene exp.
Fig. 6A Nf-kb gene expression									Fig. 6B c-Myc gene expression									Fig. 6C COX2 gene expression
	Cells	Cells + Magnet	Fz-MNP	Fz-MNP + Magnet	Wnt 3A	Trek-MNP + Magnet				Cells	Cells + Magnet	Fz-MNP	Fz-MNP + Magnet	Wnt 3A	Trek-MNP + Magnet				Cells	Cells + Magnet	Fz-MNP	Fz-MNP + Magnet	Wnt 3A	Trek-MNP + Magnet
1h	0.97716	1.26576	1.16205	1.42076	1.1434	3.18215			1h	1.0693	1.36604	1.20303	1.17283	1.35974	1.92297			1h	0.941696	1.48796	1.32562	1.31039	1.12766	1.47768
	0.968171	1.43396	1.21419	1.49831	1.08673	2.88786				0.928731	1.57644	1.28937	1.33176	1.33793	1.99538				0.913831	1.74917	1.48796	1.39474	0.952638	1.29534
	1.04729	1.37872	0.954842	1.40769	1.02811	2.68825				0.997692	1.28639	1.03766	1.34102	1.19472	1.7211				1.16473	1.55473	1.18921	1.54756	1.12766	1.39797
		1.5874	1.10445	1.68568	1.15936	2.29209					1.69741	1.39474	1.49831	1.41421	1.69741					1.90968	1.35974	1.80667	1.45397	1.33176
Avg.	0.997542	1.41646	1.10888	1.50311	1.1044	2.76259			Avg.	0.998575	1.48157	1.2312	1.33598	1.32665	1.83422			Avg.	1.00675	1.67538	1.34063	1.51484	1.16548	1.37569
St. Dev.	0.0433207	0.133744	0.112049	0.128116	0.0596486	0.373547			St. Dev.	0.0702884	0.188879	0.150977	0.132928	0.0936242	0.147606			St. Dev.	0.137522	0.191507	0.12278	0.217912	0.209277	0.0801746
St. Error of Mean	0.0250112	0.0668721	0.0560247	0.064058	0.0298243	0.186773			St. Error of Mean	0.0405811	0.0944396	0.0754884	0.066464	0.0468121	0.0738031			St. Error of Mean	0.0793985	0.0957537	0.0613901	0.108956	0.104638	0.0400873
3h	0.846745	1.39797	1.36289	1.03526	1.14472	1.11471			3h	0.918064	1.04972	0.878633	1.09682	0.937354	0.983957			3h	0.764012	0.675175	0.647671	1.09177	0.353553	0.490843
	1.17013	1.56193	1.18099	1.27162	1.15136	1.08925				0.997692	1.03766	0.868541	1.17827	0.884745	0.952638				1.18921	0.585064	0.655197	1.39797	0.404254	0.478525
	1.31646	1.42405	1.39797	1.10701	1.26284	1.33176				1.17283	1.29534	0.981686	1.11729	0.80107	0.764895				1.1355	0.656712	0.615572	0.939523	0.368567	0.347881
	0.76313	1.56555	1.24258	1.25411	1.23971					0.928731	1.00463	0.878633	1.15669	0.836053					0.95705	0.470848	0.553504	0.97716	0.470848
Avg.	1.02412	1.48738	1.29611	1.167	1.19966	1.17857			Avg.	1.00433	1.09684	0.901874	1.13727	0.864806	0.900496			Avg.	1.01144	0.59695	0.617986	1.10161	0.399306	0.439083
St. Dev.	0.262272	0.0888316	0.101575	0.114727	0.0604048	0.133273			St. Dev.	0.11775	0.133702	0.0534205	0.0369366	0.0593011	0.118474			St. Dev.	0.192503	0.0926169	0.0462945	0.207915	0.0522204	0.0792229
St. Error of Mean	0.131136	0.0444158	0.0507877	0.0573635	0.0302024	0.0769454			St. Error of Mean	0.0588748	0.0668509	0.0267102	0.0184683	0.0296505	0.068401			St. Error of Mean	0.0962515	0.0463084	0.0231473	0.103958	0.0261102	0.0457394
